# Supplementary material for: Dataset of photographed lightning events attaching to and around the Brixton tower, Johannesburg, South Africa for the 2015-2016 thunderstorm season
Source: Data Brief. 2020 Apr 29;30:105630. doi: 10.1016/j.dib.2020.105630 (PMC7214831; doi:10.1016/j.dib.2020.105630)
Supplement: Supplementary file 1 [file mmc1.xml]

<?xml version="1.0" encoding="utf-8" standalone="no"?>
<data>
  <datasets>
    <author>hugh.hunt@wits.ac.za</author>
    <type>1</type>
    <dataset>
      <name>Dataset of photographed lightning events attaching to and around the Brixton tower, Johannesburg, South Africa for the 2015-2016 thunderstorm season.</name>
      <caption />
      <description>This is a dataset of videos of lightning events attaching to the Brixton tower in Johannesburg, South Africa as well as lightning events around the tower - close by and in the distance, along with cloud-to-cloud events. The videos are low frame rate (30 fps) but are timestamped to allow for comparison with other weather measurements.</description>
      <filetype>
        <name />
      </filetype>
      <filesize />
      <source>0</source>
      <sourcename>Original Data</sourcename>
      <access>
        <type>1</type>
        <name>Data available in data repository</name>
        <reponame>Mendeley Data</reponame>
        <PersistentId>10.17632/44vkdvrn67.1</PersistentId>
        <deeplinkurl>https://data.mendeley.com/datasets/44vkdvrn67/1</deeplinkurl>
      </access>
    </dataset>
  </datasets>
</data>
